# Supplementary material for: Contribution of retrotransposition to developmental disorders
Source: Nat Commun. 2019 Oct 11;10:4630. doi: 10.1038/s41467-019-12520-y (PMC6789007; doi:10.1038/s41467-019-12520-y)
Supplement: Supplementary file 4 — Supplementary Data 1 [file 41467_2019_12520_MOESM4_ESM.xlsx]

## Sheet: Info
Supplemental Table 2
	Included in this sheet are primers used for PCR validation of clinical relevant MEIs and identified de novo retrogenes
Gene	Gene in which the insertion is found.
Position	Position of the insertion in Hg19 coordinates
RT Type	Type of event (either Retrogene, Alu, or L1)
Forward Primer	Name of F primer
F Sequence	F primer sequence in ATCG
Reverse Primer	Name of R primer
R Sequence	R primer sequence in ATCG
Location (Hg19)	Coordinates of PCR amplicon
PCR Product WT	Size of PCR amplicon in WT DNA
PCR Product Predicted	Predicted size if insertion present
Actual Product Size	Actual size of insertion based on PCR validation
Polymerase	DNA polymerase used (see methods for more details)
Result	Validation result

## Sheet: Primers
Gene	Position	RT Type	Forward Primer	F Sequence	Reverse Primer	R Sequence	Location (Hg19)	PCR Product WT	PCR Product Predicted	Actual Product Size	Polymerase	Result	Note
SLC35F2	11:107661716	Retrogene	SLC35F2_2F	GCTGTATACCACTGATAATTGTTCC	SLC35F2_3R	TGCTTTGGGATTCCTGTGTTG	chr11:107676086-107677593	1,507 bp	305 bp	305 bp	Platinum Taq	de novo
SERINC5	5:79407049	Retrogene	SERINC5_2F	ACAGGCCTCCATTTACTCCC	SERINC5_3R	GGATATTCTGCCGTGTATAGAGTC	chr5:79465203-79473823	8,620 bp	446 bp	446 bp	Platinum Taq	de novo
SETD5	3:9495459	Alu	Alu1_1F	ATAGCGCTGGATAAAACAAGC	Alu1_1R	GATACGTACCTGCATTGTCTTTG	chr3:9495419-9495561	143 bp	424 bp	281 bp	Platinum Taq	de novo
NSD1	5:176638159	Alu	Alu2_1F	GGAACATCAAAGCCATCAAAACC	Alu2_1R	TAAGAGACCAGGTTTTGAGCAG	chr5:176638038-176638207	170 bp	451 bp	281 bp	Platinum Taq	de novo
EZR	6:159190834	Alu	Alu3_1F	CATCTTGAAACTCAGGCCATTC	Alu3_1R	TCGGAGCAGATTCAGAGGGC	chr6:159190790-159190971	182 bp	461 bp	279 bp	Platinum Taq	de novo
PHTF2	7:77552086	Alu	Alu4_1F	TACTCATTACGTCGTCATGTGG	Alu4_1R	GCTCAAATGTGTGGCTATCTATC	chr7:77552006-77552300	295 bp	579 bp	281 bp	Platinum Taq	de novo
MSL2	3:135913800	Alu	Alu5_1F	GGCAAAAGTCCCTCAGCAAG	Alu5_1R	TCCCTTTCGTGCTGTGTTTG	chr3:135913651-135913835	185 bp	465 bp	281 bp	Platinum Taq	de novo
CPA3	3:148614204	Alu	Alu6_2F	CTCAACTTACTACTCACCCAACC	Alu6_2R	AAATGTGTGTTTGATGCCCAGG	chr3:148614063-148614365	303 bp	582 bp	279 bp	Platinum Taq	de novo	Independent validation in each twin
CPA3	3:148614204	Alu	Alu6_2F	CTCAACTTACTACTCACCCAACC	Alu6_2R	AAATGTGTGTTTGATGCCCAGG	chr3:148614063-148614365	303 bp	582 bp	279 bp	Platinum Taq	de novo	Independent validation in each twin
ECT2	3:172480619	Alu	Alu8_2F	AGATGAAAGATGCACTCACCTTG	Alu8_2R	AATGCTTCCCCAGAACCACTAG	chr3:172480503-172480717	215 bp	495 bp	280 bp	Platinum Taq	de novo
PAN2	12:56716432	Alu	Alu12_1F	TACAACCTCACTCACCTCCTTG	Alu12_1R	CCTCCCTTCCCCATCCTTAAAC	chr12:56716384+56716596	213 bp	494 bp	281 bp	Platinum Taq	hom insertion
ARID2	12:46246325	L1	711_1F	TGGACCTCTAGCTTCAAGTTTG	711_1R	ACGTCAGATGATAGGGCAGG	chr12:46246253-46246414	162bp	6,174 bp	6,012 bp	Platinum Taq	de novo
MEF2C	5:88100580	L1	580_1F	TGGTGCTGTTGAAGATGATCAG	580_1R	CTCTGACAACTACACACCATTG	chr5:88100519-88100728	210 bp	2,095 bp	1,885 bp	Platinum Taq	de novo
