# Supplementary material for: Contribution of retrotransposition to developmental disorders
Source: Nat Commun. 2019 Oct 11;10:4630. doi: 10.1038/s41467-019-12520-y (PMC6789007; doi:10.1038/s41467-019-12520-y)
Supplement: Supplementary file 5 — Supplementary Data 2 [file 41467_2019_12520_MOESM5_ESM.xlsx]

## Sheet: Info
Supplemental Table 6
	Included in this sheet are primers and quantification for the assessment of potentially mosaic parental variants. The phasing sheet has the following columns:
Gene	Gene in which the insertion is found.
Position	Position of the insertion in Hg19 coordinates
RT Type	Type of event (either Retrogene, Alu, or L1)
Sample	Sample ID
5' Worked?	5' fragment primer amplification successful?
3' Worked?	3' primer amplification successful?
10Kbp Worked?	10Kbp primer amplification successful?
Phaseable SNV?	Was there a nearby SNV to phase to?
SNV Phased To	SNV coordinate with ref and alt bases used for phasing MEI
MEI+ SNV+	Total number of PacBio reads supporting MEI+ and SNV+
MEI- SNV+	Total number of PacBio reads supporting MEI- and SNV+.
MEI+ SNV-	Total number of PacBio reads supporting MEI+ and SNV-. (Error mode reads)
MEI- SNV-	Total number of PacBio reads supporting MEI- and SNV-. (Alternate Haplotype)
Notes	Notes on error mode and final assessment where applicable

## Sheet: Primers
Gene	Fragment	For/Rev?	Primer Name	Sequencing
AFM	10K	Forward primer	AFM_10K_For	AAGATTTGGGTTGAAGCTTGCTC
AFM	10K	Reverse primer	AFM_10K_Rev	GCAAAGTAACCACATATCAGGGC
AFM	5KL	Forward primer	AFM_5KL_For	TCAAGCTTTTCATATACTGCTGGC
AFM	5KL	Reverse primer	AFM_5KL_Rev	ACTATTGAAGTTCTCTGAAAAGCAAG
AFM	5KR	Forward primer	AFM_5KR_For	GCAAAATTATCTCCTGTCATCAGTGG
AFM	5KR	Reverse primer	AFM_5KR_Rev	CAACATCCCCTTCACAGCATCC
CEP57	5KL	Forward primer	CEP57_5KL_For	TGCCAATGTGCCATCAGGTATT
CEP57	5KL	Reverse primer	CEP57_5KL_Rev	CTGAACCCACGTGACCAAAAG
CEP57	5KL	Forward primer	CEP57_5KL_For	ACTGCAGGTAGACAAAAACAAACA
CEP57	5KL	Reverse primer	CEP57_5KL_Rev	AACCCACGTGACCAAAAGAGC
KIF14	5KR	Forward primer	KIF14_5KR_For	GCCACTGTCACTTGACTATTCTC
KIF14	5KR	Reverse primer	KIF14_5KR_Rev	TCCAGAAAGCTTCAAACGTGCC
RAB3IP	5KR	Forward primer	RAB3IP_5KR_For	GGAGTTGGCTTTGACACATTGG
RAB3IP	5KR	Reverse primer	RAB3IP_5KR_Rev	CCTAATTCACTTACCTCCTGGCT
CRTC3	5KR	Forward primer	CRTC3_5KR_For	GTCAGGTACAGGGATAAGGAACC
CRTC3	5KR	Reverse primer	CRTC3_5KR_Rev	TTCATGGCTTCCGTCTAAGAGC
ZBTB11	5KR	Forward primer	ZBTB11_5KR_For	CACCCTATACATCCTCTGGACC
ZBTB11	5KR	Reverse primer	ZBTB11_5KR_Rev	ACGCCCTTATAATGCACAAACTG
FCGBP	5KL	Forward primer	FCGBP_5KL_For	GACTGTGTCTATGTCTCGGGTG
FCGBP	5KL	Reverse primer	FCGBP_5KL_Rev	GAGCATTCTCTGCAGCAACATC
FCGBP	5KR	Forward primer	FCGBP_5KR_For	TATGGTACCCTTGCCCTCCAG
FCGBP	5KR	Reverse primer	FCGBP_5KR_Rev	CGATGTAATGTGTTCCCCAAGC

## Sheet: Phasing
Gene	Position	RT Type	Sample	5' Worked?	3' Worked?	10Kbp worked?	Phased?	SNV Phased To	MEI+ SNV+	MEI- SNV+	MEI+ SNV-	MEI- SNV-	Notes
FCGBP	19:40407986	Alu	DDDP128451	TRUE	TRUE	FALSE	FALSE	40408128t	#N/A	#N/A	#N/A	#N/A	Complex rearrangement with unknown mosaicism
CRTC3	15:91145646	Alu	DDDP110453	FALSE	TRUE	FALSE	TRUE	91146503a	400	2	16	1103	Constitutive
ZBTB11	3:101378585	Alu	DDDP102626	FALSE	TRUE	FALSE	TRUE	101381713c	1664	173	82	6277	Constitutive
AFM	4:74349692	Alu	DDDP126539	FALSE	TRUE	TRUE	TRUE	74351189g	776	134	106	1731	Constitutive
CEP57	11:95523918	Alu	DDDP101822	TRUE	TRUE	FALSE	TRUE	95523123g	3859	7	19	5547	Constitutive
KIF14	1:200586931	Alu	DDDP116229	FALSE	TRUE	FALSE	TRUE	200589769a	3294	76	48	10870	Constitutive
RAB3IP	12:70188151	Alu	DDDP138443	FALSE	TRUE	FALSE	TRUE	70192283g	6000	45	255	11979	Constitutive
